# Supplementary material for: Graft Rejection Rate and Graft Failure Rate of Penetrating Keratoplasty (PKP) vs Lamellar Procedures: A Systematic Review
Source: PLoS One. 2015 Mar 17;10(3):e0119934. doi: 10.1371/journal.pone.0119934 (PMC4362756; doi:10.1371/journal.pone.0119934)
Supplement: S1 Dataset — (XLSX) [file pone.0119934.s001.xlsx]

## Sheet: Sheet1
STUDY	DESIGN	N FULL	N ENROLLED	N COMPLETE	NGroup1	NGroup2	NGroup3	MEAN AGE Group1	MEAN AGE Group1 SE	MEAN AGE Group2	MEAN AGE Group2 SE	MEAN AGE Group 3	MEAN AGE Group3 SE	% F Group1	%F Group2	%F Group3	follow Group1 mos	follow Group1SE mos	follow Group2 mos	follow Group2 SE mos	follow Group3 mos	follow Group3 SE mos	SURG Group1	SURG Group2	Surg Group3	Graft Rej % Group1	Graft Rej % Group2	Graft Rej % Group3	Graft Surv % Group1	Graft Surv% Group 2	Graft Surv% Group 3	Quality Assessment
Bruce DSA, 2007	retrospective cohort	907	907	904	708	196	.	74	.	72	.	.	.	69	70	.	24	.	24	.	.	.	PK	EK	.	13.5	7.5	.	86.5	92.5	.	19
Arundhati A, 2009	retrospective cohort	126	126	126	100	26	.	.	.	.	.	.	.	40	42	.	21.3	.	12.9	.	.	.	PK	DALK	.	15	0	.	78.4	90	.	16
Arundhati A, 2012	comparative case	910	910	171	30	141	598	73	12	66	11	66	11	57	56	57	17	.	13	.	11	.	PK	DMEK	DSEK	17	9	0.7	82	99	88	19
Borderie VM, 2008	retrospective cohort	138	138	133	67	66	.	42	20	44	18	.	.	.	.	.	48.1	21.3	22.8	11.1	.	.	PK	DALK	.	.	.	.	98.5	94.1	.	19
Borderie VM, 2012	retrospective cohort	284	284	284	142	142	.	70.2	13.9	70	13.2	.	.	.	.	.	80.5	50.3	42.9	22.9	.	.	PK	DALK	.	22	12	.	94.4	97.9	.	18
Borderie VM, 2009	retrospective cohort	1144	1144	1144	82	1062	.	.	.	.	.	.	.	.	.	.	40.5	32	40.5	32	.		PK	DALK	.	.	.	.	74.4	97.2	.	18
Cecuzzi R, 2010	retrospective cohort	113	113	113	74	39	.	38.64	14.4	32.44	12.05	.	.	.	.	.	24	.	24	.	.	.	PK	DALK	.	.	.	.	.	.	.	15
Cheng YYY, 2009	RCT	80	80	72	39	33	.	71.4	11.3	69	8.8	.	.	67.5	58.3	.	12	.	12	.	.	.	PK	DSEK	.	2.5	0	.	.	.	.	21
Cheng YYY, 2011	RCT	80	80	72	39	33	.	71.4	11.3	69	8.8	.	.	67.5	58.3	.	12	.	12	.	.	.	PK	DSEK	.	2.5	0	.	.	.	.	20
Cheng YYY, 2011	RCT	56	56	55	28	27	.	42.9	14.1	43.4	15.9	.	.	46	46	.	12	.	12	.	.	.	PK	DALK	.	9	4	.	100	100	.	20
Funnell CL, 2005	retrospective cohort	40	40	40	20	20	.	32	11	28.5	8.5	.	.	30	45	.	12	.	12	.	.	.	PK	DLK	.	15	5	.	95	100	.	19
Han DCY, 2009	retrospective cohort	114	114	114	100	14	11	26.6	9.3	32.8	14.4	27.6	6.5	.	.	.	26.9	9.3	32.8	14.4	27.6	6.5	PK	DALK	DALK	16	0	0	100	100	90	18
Heidemann DG, 2008	retrospective cohort	43	43	39	21	18	.	77.6	5.98	75.6	8.71	.	.	.	.	.	12	.	12	.	.	.	PK	DLEK	.	0	4.3	.	100	100	.	18
Hjortdal, 2009	retrospective cohort	40	20	38	20	18	.	72.7	.	73	.	.	.	50	60	.	12	.	12	.	.	.	PK	DSAEK	.	0	5	.	100	90	.	18
Jones MN, 2009	retrospective cohort	2152	2152	1370	1136	234	.	.	.	.	.	.	.	.	.	.	12	.	12	.	.	.	PK	DALK	.	6.5	4.79	.	93	89	.	18
Motoko K, 2006	age matched control study	84	84	84	41	43	.	55	14	55	15	.	.	34.8	27.9	.	36.1	.	29.6	.	.	.	PK	DLK	.	.	.	.	.	.	.	17
Price MO, 2009	propsective non randomized trial	585	585	493	320	173	.	70	8	72	11	.	.	61	60	.	12	.	12	.	.	.	PK	DSAEK	.	5.1	5.2	.	97.7	98.5	.	19
Rudolph M, 2012	retrospective cohort	70	70	70	30	20	20	53.2	18.5	69.7	10.2	68.8	9.56	45	55	37	103.1	74.2	22.6	11.8	6.5	1.2	PK	DSAEK	DMEK	.	.	.	.	.	.	17
Tan DTH, 2010	retrospective cohort	206	206	181	83	51	47	42.7	.	42	.	35.9	.	.	.	.	18.6	.	13.6	.	19.3		PK	DALK	DALK	12	0	0	85	100	90.5	19
Trimarchi M, 2001	propsective	300	300	300	150	150	.	.	.	.	.	.	.	.	.	.	.	.	.	.	.	.	PK	DLK	.	4	0	.	.	.	.	16
Watson SL, 2003	retrospective case control	51	51	44	23	21	.	34	.	38	.	.	.	.	.	.	55	.	28	.	.	.	PK	DLK	.	28	8	.	.	.	.	19
SHUANG-QING W, 2012	retrospective case control	121	121	121	58	63	.	48.8	16.2	42.4	13	.	.	30	57	.	47.9	27.2	45.8	30.9	.	.	PK	DLK	.	41.3	0	.	98.1	100	.	18
